# Supplementary material for: Synthesis, In Silico and Kinetics Evaluation of N-(β-d-glucopyranosyl)-2-arylimidazole-4(5)-carboxamides and N-(β-d-glucopyranosyl)-4(5)-arylimidazole-2-carboxamides as Glycogen Phosphorylase Inhibitors
Source: Int J Mol Sci. 2024 Apr 23;25(9):4591. doi: 10.3390/ijms25094591 (PMC11083775; doi:10.3390/ijms25094591)
Supplement: Supplementary file 1 [file ijms-25-04591-s001.zip]

Archive with 1 entries (1 files):
- ijms-2935269-supplementary.pdf
